# Supplementary material for: A Concise Asymmetric Synthesis of the Aggregation Pheromone of Cryptolestes ferrugineus, Ferrulactone II, and Its Enantiomer
Source: Molecules. 2026 Jan 24;31(3):404. doi: 10.3390/molecules31030404 (PMC12898138; doi:10.3390/molecules31030404)
Supplement: Supplementary file 1 [file molecules-31-00404-s001.zip]

Archive with 1 entries (1 files):
- molecules-4091757-supplementary.pdf
